# Supplementary material for: Phenolic extract from oleaster (Olea europaea var. Sylvestris) leaves reduces colon cancer growth and induces caspase-dependent apoptosis in colon cancer cells via the mitochondrial apoptotic pathway
Source: PLoS One. 2017 Feb 17;12(2):e0170823. doi: 10.1371/journal.pone.0170823 (PMC5315385; doi:10.1371/journal.pone.0170823)
Supplement: S1 File — (XLSX) [file pone.0170823.s001.xlsx]

## Sheet: Feuil1
											Croissance tumorale d'une lignée de cellules cancéreuses coliques muines (CT26) chez des souris BalbC
			Mean		SD
			control	oleaster leaf infusion	control	oleaster leaf infusion
		0	0	0
		14	43.375	20.1111	13.4375	8.83951
		16	75.657	54.1667	25.6245	9.75
		18	166.166	104.5	20.6111	19.6875
		23	208.333	138.75	23.6667	26.9688
		27	303	177.5	31.1667	27.875
		29	362.333	194.938	38.1667	37.6562
		31	406.666	213.5	34.7222	37.5625
