# Supplementary material for: Phenolic extract from oleaster (Olea europaea var. Sylvestris) leaves reduces colon cancer growth and induces caspase-dependent apoptosis in colon cancer cells via the mitochondrial apoptotic pathway
Source: PLoS One. 2017 Feb 17;12(2):e0170823. doi: 10.1371/journal.pone.0170823 (PMC5315385; doi:10.1371/journal.pone.0170823)
Supplement: S2 File — (XLS) [file pone.0170823.s002.xls]

## Sheet: Feuille1
PEOL mg/ml	HCT116
PEOLµg/ml	Measurement count: 1 Filter: 690			Measurement count: 1 Filter: 540			690-540			M	sd				PEOLµg/ml				%			PEOLµg/ml	M	SD
0	2.7	2.429	2.526	0.2	0.241	0.241	2.5	2.188	2.285	2.32433	0.159676				0	2.5	2.188	2.285	100	100	100	0	100	0.159676
5	2.6	2.5	2.8	0.441	0.534	0.17	2.159	1.966	2.63	2.25167	0.341562				5	2.159	1.966	2.63	86.36	89.8537	115.098	5	97.1041	0.341562
10	1.8	1.8	1.7	0.293	0.154	0.126	1.507	1.646	1.574	1.57567	0.069515				10	1.507	1.646	1.574	60.28	75.2285	68.884	10	68.1308	0.069515
20	1.6	1.509	1.515	0.167	0.52	0.168	1.433	0.989	1.347	1.25633	0.235477				20	1.433	0.989	1.347	57.32	45.2011	58.9497	20	53.8236	0.235477
30	0.8	0.96	0.8	0.114	0.109	0.099	0.686	0.851	0.701	0.746	0.0912414				30	0.686	0.851	0.701	27.44	38.894	30.6783	30	32.3374	0.0912414
50	0.5	0.7	0.6	0.15	0.115	0.106	0.35	0.585	0.494	0.476333	0.118492				50	0.35	0.585	0.494	14	26.7367	21.6193	50	20.7853	0.118492
70	0.4	0.5	0.3	0.15	0.115	0.106	0.25	0.385	0.194	0.276333	0.0981852				70	0.25	0.385	0.194	10	17.596	8.49015	70	12.0287	0.0981852
																	HCT8
																							CCD 841 CoN
											HCT116
PEOL mg/ml	HCT8
PEOLµg/ml	Measurement count: 1 Filter: 690			Measurement count: 1 Filter: 540			690-540			M	sd				PEOLµg/ml				%			PEOLµg/ml	M	SD
0	2.24	2.311	2.303	0.245	0.273	0.251	1.995	2.038	2.052	2.02833	0.0297041				0	1.995	2.038	2.052	100	100	100	0	100	0.0297041
5	2.3	2.25	2.38	0.23	0.26	0.27	2.07	1.99	2.11	2.05667	0.061101				5	2.07	1.99	2.11	103.759	97.6447	102.827	5	101.41	0.061101
10	1.8	1.7	1.6	0.102	0.119	0.247	1.698	1.581	1.353	1.544	0.175451				10	1.698	1.581	1.353	85.1128	77.5761	65.9357	10	76.2082	0.175451
20	1.3	1.2	1.5	0.305	0.19	0.188	0.995	1.01	1.312	1.10567	0.178847				20	0.995	1.01	1.312	49.8747	49.5584	63.9376	20	54.4569	0.178847
30	0.8	0.7	0.65	0.104	0.114	0.125	0.696	0.586	0.525	0.602333	0.0866622				30	0.696	0.586	0.525	34.8872	28.7537	25.5848	30	29.7419	0.0866622
50	0.4	0.42	0.5	0.128	0.115	0.121	0.272	0.305	0.379	0.318667	0.0547936				50	0.272	0.305	0.379	13.6341	14.9657	18.4698	50	15.6898	0.0547936
70	0.2	0.25	0.35	0.106	0.11	0.106	0.094	0.14	0.244	0.159333	0.0768462				70	0.094	0.14	0.244	4.71178	6.86948	11.8908	70	7.82403	0.0768462
PEOL mg/ml	normal cells
PEOL mg/ml	normal cells CCD 841 CoN
PEOLµg/ml	Measurement count: 1 Filter: 690			Measurement count: 1 Filter: 540			690-540			M	sd				PEOLµg/ml				%			PEOLµg/ml	M	SD
0	2.04	2.111	2.103	0.125	0.153	0.131	1.915	1.958	1.972	1.94833	0.0297041				0	1.915	1.958	1.972	100	100		0	100	0.0297041
5	2	1.95	2.08	0.11	0.14	0.15	1.89	1.81	1.93	1.87667	0.061101				5	1.89	1.81	1.93	98.6945	88.8126	97.8702	5	95.1258	0.061101
10	2	1.9	1.8	0.012	0.039	0.127	1.988	1.861	1.673	1.84067	0.158481				10	1.988	1.861	1.673	103.812	91.315	84.8377	10	93.3216	0.158481
20	1.7	1.6	1.9	0.305	0.07	0.068	1.395	1.53	1.832	1.58567	0.223755				20	1.395	1.53	1.832	72.846	75.0736	92.9006	20	80.2734	0.223755
30	1.5	1.4	1.35	0.014	0.024	0.005	1.486	1.376	1.345	1.40233	0.0740968				30	1.486	1.376	1.345	77.5979	67.5172	68.2049	30	71.1067	0.0740968
50	1.1	1.12	1.2	0.128	0.035	0.001	0.972	1.085	1.199	1.08533	0.1135				50	0.972	1.085	1.199	50.7572	53.2385	60.8012	50	54.9323	0.1135
70	0.5	0.55	0.65	0.026	0.03	0.026
