# Supplementary material for: Phenolic extract from oleaster (Olea europaea var. Sylvestris) leaves reduces colon cancer growth and induces caspase-dependent apoptosis in colon cancer cells via the mitochondrial apoptotic pathway
Source: PLoS One. 2017 Feb 17;12(2):e0170823. doi: 10.1371/journal.pone.0170823 (PMC5315385; doi:10.1371/journal.pone.0170823)
Supplement: S3 File — (XLSX) [file pone.0170823.s003.xlsx]

## Sheet: HCT116 P53++ NAC
																Mean			SD
												P53+/+	AnV-/7AAD+	AnV+/7AAD+	AnV+/7AAD-	AnV-/7AAD+	AnV+/7AAD+	AnV+/7AAD-	AnV-/7AAD+	AnV+/7AAD+	AnV+/7AAD-
												Ctrl	0	0.13	2.94	0.032	0.163333	1.98667	0.0294618	0.0305505	1.48971
												Ctrl	0.038	0.17	2.75
												Ctrl	0.058	0.19	0.27
												PEOL 20	0.5	1.37	14.3	2.02	2.22667	14.5	2.37765	1.57119	0.34641
												PEOL 20	4.76	4.04	14.3
												PEOL 20	0.8	1.27	14.9
												PEOL 20 + NAC	0.1	0.35	9.49	0.0796667	0.27	8.33667	0.0441626	0.113578	1.9459
												PEOL 20 + NAC	0.11	0.14	6.09
												PEOL 20 + NAC	0.029	0.32	9.43
												PEOL 30	7.2	35.6	3.39	4.61333	23.3667	3.99333	3.71211	10.6002	1.83113
												PEOL 30	0.36	17.6	6.05
												PEOL 30	6.28	16.9	2.54
												PEOL 30 + NAC	0	0.97	7.44	0.0473333	2.52	7.98333	0.0638853	1.95768	1.70136
												PEOL 30 + NAC	0.022	1.87	9.89
												PEOL 30 + NAC	0.12	4.72	6.62
													AnV-/7AAD+	AnV+/7AAD+	AnV+/7AAD-
												Ctrl	0.032	0.163333	1.98667
												PEOL 20	2.02	2.22667	14.5
												PEOL 20 + NAC	0.0796667	0.27	8.33667
												PEOL 30	4.61333	23.3667	3.99333
												PEOL 30 + NAC	0.0473333	2.52	7.98333
													0.0294618	0.0305505	1.48971
													2.37765	1.57119	0.34641
													0.0441626	0.113578	1.9459
													3.71211	10.6002	1.83113
													0.0638853	1.95768	1.70136

## Sheet: z-VAD-fmk
					Mean			SD
	HCT116	AnV-/7AAD+	AnV+/7AAD+	AnV+/7AAD-	AnV-/7AAD+	AnV+/7AAD+	AnV+/7AAD-	AnV-/7AAD+	AnV+/7AAD+	AnV+/7AAD-			AnV-/7AAD+	AnV+/7AAD+	AnV+/7AAD-
	Ctrl	0	0.024	1.44	0	0.032	1.56667	0	0.0366606	0.492375		Ctrl	0	0.032	1.56667	0	0.0366606	0.492375
	Ctrl	0	0	1.15								PEOL (20 µg/ml)	0.115667	1.45	12.4	0.142634	0.71	1.17898
	Ctrl	0	0.072	2.11								PEOL (20 µg/ml) + 50 µM z-VAD-fmk	0.0873333	1.04	4.70333	0.0120554	0.748064	1.34188
	PEOL (20 µg/ml)	0.043	0.74	12.7	0.115667	1.45	12.4	0.142634	0.71	1.17898
	PEOL (20 µg/ml)	0.28	2.16	11.1
	PEOL (20 µg/ml)	0.024	1.45	13.4
	PEOL (20 µg/ml)	0.086	1.9	3.29	0.0873333	1.04	4.70333	0.0120554	0.748064	1.34188
	+	0.076	0.68	5.96
	50 µM z-VAD-fmk	0.1	0.54	4.86
					Mean			SD
	HCT8	AnV-/7AAD+	AnV+/7AAD+	AnV+/7AAD-	AnV-/7AAD+	AnV+/7AAD+	AnV+/7AAD-	AnV-/7AAD+	AnV+/7AAD+	AnV+/7AAD-			AnV-/7AAD+	AnV+/7AAD+	AnV+/7AAD-
	Ctrl	0	0.031	1.27	0	0.025	1.51	0	0.00848528	0.339411		Ctrl	0	0.025	1.51	0	0.00848528	0.339411
	Ctrl	0	0.019	1.75								PEOL (20 µg/ml)	0.0465	3.025	23.25	0.0219203	0.445477	0.353553
	Ctrl	0	0.015	0.44								PEOL (20 µg/ml) + 50 µM z-VAD-fmk	0.133667	0.43	4.37333	0.0662596	0.291376	0.678258
	PEOL (20 µg/ml)	0.031	2.71	23	0.0465	3.025	23.25	0.0219203	0.445477	0.353553
	PEOL (20 µg/ml)	0.062	3.34	23.5
	PEOL (20 µg/ml)	0.091	0.11	5.13	0.133667	0.43	4.37333	0.0662596	0.291376	0.678258
	+	0.21	0.68	4.17
	50 µM z-VAD-fmk	0.1	0.5	3.82
